# Supplementary material for: A Multilayered Magnetoelectric Transmitter with Suppressed Nonlinearity for Portable VLF Communication
Source: Research (Wash D C). 2023 Sep 15;6:0208. doi: 10.34133/research.0208 (PMC10503940; doi:10.34133/research.0208)
Supplement: Supplementary 1 — Fig. S1. The calculated Young’s modulus of Metglas as a function of applied magnetic field and stress field. Fig. S2. The stress distribution and the resonance response for traditional 2-1-typed and our proposed multilayered ME resonator. Fig. S3. Magnetic flux density distribution for the ME-MLTx. Fig. S4. The impedance and phase spectra for transmitter 2P-1M_10, 3P-2M_10 and 3P-2M_15. Fig. S5. Nonlinearity evolution. Fig. S6. Characterization of the nonlinearity and the radiation capability of the ME-MLTx. Fig. S7. Near-field radiation pattern in horizontal plane for ME-MLTx 3P-2M_15. Fig. S8. The overall transmitting and receiving scheme for BPSK modulation. Fig. S9. VLF communication implementation at 7-m distance by BPSK modulation with a symbol rate of 300 bps. Fig. S10. Influence of the data rate on obtained eye diagrams for BASK modulation. Fig. S11. Influence of the data rate on obtained eye diagrams for BPSK modulation. Fig. S12. The impedance curve for our used tuning coil. Fig. S13. Verification of long-distance VLF communication. Movie S1. Fifteen-meter VLF communication experiment. [file research.0208.f1.zip]

Archive with 2 entries (2 files):
- Suporting Materials.docx
- Movie S1.mp4
